# Supplementary material for: Microglial Metamorphosis in Three Dimensions in Virus Limbic Encephalitis: An Unbiased Pictorial Representation Based on a Stereological Sampling Approach of Surveillant and Reactive Microglia
Source: Brain Sci. 2021 Jul 30;11(8):1009. doi: 10.3390/brainsci11081009 (PMC8393838; doi:10.3390/brainsci11081009)
Supplement: Supplementary file 1 [file brainsci-11-01009-s001.zip]

Archive with 1 entries (1 files):
- brainsci-1262763-supplementary.pdf
